# Supplementary material for: Utilizing Simulation Software to Develop Injection Molding Process Windows with High-Impact Polystyrene
Source: Polymers (Basel). 2025 Mar 8;17(6):718. doi: 10.3390/polym17060718 (PMC11944686; doi:10.3390/polym17060718)
Supplement: Supplementary file 1 [file polymers-17-00718-s001.zip]

Archive with 1 entries (1 files):
- polymers-3483116-supplementary.pdf
